# Supplementary material for: Melatonin Enhances Glutathione Peroxidase Activity and Improves Antioxidant Defense in Cryopreserved Ovarian Transplants: A Rat Model Study
Source: Antioxidants (Basel). 2026 Apr 26;15(5):551. doi: 10.3390/antiox15050551 (PMC13203636; doi:10.3390/antiox15050551)
Supplement: Supplementary file 1 [file antioxidants-15-00551-s001.zip]

Archive with 1 entries (1 files):
- antioxidants-4198333-supplementary.pdf
